# Supplementary material for: MicroRNA expression profiling in PBMCs of Indian water Buffalo (Bubalus bubalis) infected with Brucella and Johne’s disease
Source: ExRNA. 2020 May 22;2(1):8. doi: 10.1186/s41544-020-00049-y (PMC7242893; doi:10.1186/s41544-020-00049-y)
Supplement: Supplementary file 3 — Additional file 3. [file 41544_2020_49_MOESM3_ESM.csv]

SN	miRNA_Name	Expr_BrMu	Expr_ControlMu	Fold_ControlMu/BrMu		SN	miRNA_Name	Expr_JDMu	Expr_ControlMu	Fold_ControlMu/JDMu
1	bta-let-7a-3p	0.647	4.215	6.512		1	bta-let-7a-3p	0.809	4.215	5.211
2	bta-let-7a-5p	6.878	11.055	1.607		2	bta-let-7a-5p	6.347	11.055	1.742
3	bta-let-7b	5.093	8.837	1.735		3	bta-let-7b	5.014	8.837	1.763
4	bta-let-7c	2.257	6.59	2.92		4	bta-let-7c	2.062	6.59	3.196
5	bta-let-7d	4.454	8.949	2.009		5	bta-let-7d	4.038	8.949	2.216
6	bta-let-7e	3.132	6.59	2.104		6	bta-let-7e	2.418	6.59	2.725
7	bta-let-7f	6.682	11.046	1.653		7	bta-let-7f	6.225	11.046	1.774
8	bta-let-7g	6.437	10.699	1.662		8	bta-let-7g	6.115	10.699	1.75
9	bta-let-7i	4.33	9.111	2.104		9	bta-let-7i	3.9	9.111	2.336
10	bta-miR-1	2.305	6.889	2.988		10	bta-miR-1	2.062	6.889	3.342
11	bta-miR-100	-0.739	2.829	-3.827		11	bta-miR-101	3.9	8.292	2.126
12	bta-miR-101	4.443	8.292	1.867		12	bta-miR-103	6.671	10.273	1.54
13	bta-miR-103	6.528	10.273	1.574		13	bta-miR-106a	3.841	5.873	1.529
14	bta-miR-106a	3.876	5.873	1.515		14	bta-miR-106b	5.047	8.542	1.693
15	bta-miR-106b	5.735	8.542	1.49		15	bta-miR-107	3.922	7.599	1.937
16	bta-miR-107	3.804	7.599	1.998		16	bta-miR-10a	1.369	4.775	3.489
17	bta-miR-10a	1.458	4.775	3.274		17	bta-miR-10b	-0.577	3.522	-6.1
18	bta-miR-10b	-0.739	3.522	-4.765		18	bta-miR-125a	4.706	8.24	1.751
19	bta-miR-1249	-0.739	3.522	-4.765		19	bta-miR-125b	4.485	8.594	1.916
20	bta-miR-125a	4.622	8.24	1.783		20	bta-miR-1260b	1.214	9.784	8.057
21	bta-miR-125b	4.618	8.594	1.861		21	bta-miR-128	2.514	5.773	2.297
22	bta-miR-1260b	6.383	9.784	1.533		22	bta-miR-129-3p	1.502	5.131	3.416
23	bta-miR-128	3.618	5.773	1.596		23	bta-miR-1306	2.062	6.196	3.005
24	bta-miR-129-3p	1.458	5.131	3.519		24	bta-miR-1307	3.184	6.355	1.996
25	bta-miR-1306	2.899	6.196	2.138		25	bta-miR-130a	1.821	4.438	2.438
26	bta-miR-1307	3.09	6.355	2.057		26	bta-miR-130b	3.766	6.23	1.654
27	bta-miR-130a	1.9	4.438	2.336		27	bta-miR-132	0.521	2.829	5.427
28	bta-miR-130b	3.692	6.23	1.687		28	bta-miR-133a	0.521	3.522	6.757
29	bta-miR-132	0.647	2.829	4.37		29	bta-miR-1343-3p	-0.577	2.829	-4.899
30	bta-miR-133a	1.053	3.522	3.345		30	bta-miR-138	5.808	8.245	1.42
31	bta-miR-1343-3p	0.36	2.829	7.867		31	bta-miR-1388-3p	2.131	5.227	2.453
32	bta-miR-138	5.789	8.245	1.424		32	bta-miR-1388-5p	0.809	4.62	5.712
33	bta-miR-1388-3p	2.352	5.227	2.222		33	bta-miR-139	1.214	2.829	2.329
34	bta-miR-1388-5p	1.207	4.62	3.828		34	bta-miR-140	7.341	10.504	1.431
35	bta-miR-139	1.34	2.829	2.11		35	bta-miR-141	1.502	3.927	2.615
36	bta-miR-140	7.331	10.504	1.433		36	bta-miR-142-3p	4.895	7.904	1.615
37	bta-miR-141	1.34	3.927	2.93		37	bta-miR-142-5p	4.018	7.641	1.902
38	bta-miR-142-3p	4.927	7.904	1.604		38	bta-miR-1434-5p	8.822	2.829	0.321
39	bta-miR-142-5p	5.02	7.641	1.522		39	bta-miR-145	-0.577	3.522	-6.1
40	bta-miR-1434-5p	4.965	2.829	0.57		40	bta-miR-146a	2.755	7.235	2.626
41	bta-miR-145	0.36	3.522	9.795		41	bta-miR-147	2.514	6.923	2.754
42	bta-miR-146a	3.286	7.235	2.202		42	bta-miR-148a	2.601	6.76	2.6
43	bta-miR-146b	-0.739	4.438	-6.005		43	bta-miR-148b	2.79	5.92	2.122
44	bta-miR-147	2.628	6.923	2.634		44	bta-miR-150	7.431	11.896	1.601
45	bta-miR-148a	2.872	6.76	2.354		45	bta-miR-151-3p	1.502	5.394	3.591
46	bta-miR-148b	2.872	5.92	2.061		46	bta-miR-151-5p	5.275	9.092	1.724
47	bta-miR-150	7.828	11.896	1.52		47	bta-miR-152	-0.577	4.215	-7.3
48	bta-miR-151-3p	1.458	5.394	3.699		48	bta-miR-155	3.335	6.355	1.906
49	bta-miR-151-5p	6.186	9.092	1.47		49	bta-miR-15a	5.281	9.524	1.804
50	bta-miR-152	-0.739	4.215	-5.703		50	bta-miR-15b	6.204	9.711	1.565
51	bta-miR-155	3.42	6.355	1.858		51	bta-miR-16a	5.884	9.885	1.68
52	bta-miR-15a	6.264	9.524	1.521		52	bta-miR-16b	6.761	9.306	1.376
53	bta-miR-15b	6.408	9.711	1.516		53	bta-miR-17-3p	2.641	6.679	2.528
54	bta-miR-16a	6.486	9.885	1.524		54	bta-miR-17-5p	5.371	7.711	1.436
55	bta-miR-16b	6.716	9.306	1.386		55	bta-miR-181a	5.686	9.915	1.744
56	bta-miR-17-3p	3.153	6.679	2.118		56	bta-miR-181b	2.681	6.872	2.563
57	bta-miR-17-5p	5.487	7.711	1.405		57	bta-miR-181c	2.601	6.72	2.584
58	bta-miR-181a	5.636	9.915	1.759		58	bta-miR-1839	1.62	5.537	3.418
59	bta-miR-181b	2.844	6.872	2.416		59	bta-miR-185	4.852	8.005	1.65
60	bta-miR-181c	2.925	6.72	2.298		60	bta-miR-186	4.659	6.799	1.459
61	bta-miR-1839	2.034	5.537	2.723		61	bta-miR-188	1.032	2.829	2.741
62	bta-miR-185	4.818	8.005	1.662		62	bta-miR-18a	4.944	7.727	1.563
63	bta-miR-186	4.786	6.799	1.42		63	bta-miR-18b	1.725	4.62	2.678
64	bta-miR-188	1.207	2.829	2.344		64	bta-miR-191	8.69	12.081	1.39
65	bta-miR-18a	5.02	7.727	1.539		65	bta-miR-192	3.699	7.976	2.156
66	bta-miR-18b	1.969	4.62	2.347		66	bta-miR-193a-3p	0.521	3.522	6.757
67	bta-miR-191	8.761	12.081	1.379		67	bta-miR-193a-5p	3.112	6.087	1.956
68	bta-miR-192	3.97	7.976	2.009		68	bta-miR-193b	1.908	4.62	2.422
69	bta-miR-193a-3p	0.87	3.522	4.046		69	bta-miR-194	3.06	6.23	2.036
70	bta-miR-193a-5p	2.999	6.087	2.03		70	bta-miR-195	1.369	5.026	3.672
71	bta-miR-193b	1.826	4.62	2.53		71	bta-miR-197	3.55	6.72	1.893
72	bta-miR-194	3.132	6.23	1.989		72	bta-miR-19a	5.686	9.043	1.59
73	bta-miR-195	1.458	5.026	3.447		73	bta-miR-19b	7.594	11.653	1.535
74	bta-miR-196b	-0.739	2.829	-3.827		74	bta-miR-200c	1.369	2.829	2.067
75	bta-miR-197	3.68	6.72	1.826		75	bta-miR-20a	5.984	7.97	1.332
76	bta-miR-19a	5.704	9.043	1.586		76	bta-miR-20b	2.641	5.026	1.903
77	bta-miR-19b	7.644	11.653	1.525		77	bta-miR-210	2.79	5.873	2.105
78	bta-miR-200c	1.564	2.829	1.809		78	bta-miR-211	0.521	4.62	8.864
79	bta-miR-20a	5.999	7.97	1.329		79	bta-miR-215	-0.577	3.927	-6.802
80	bta-miR-20b	2.727	5.026	1.843		80	bta-miR-21-5p	7.907	12.666	1.602
81	bta-miR-210	2.757	5.873	2.13		81	bta-miR-221	3.841	8.625	2.245
82	bta-miR-211	1.053	4.62	4.389		82	bta-miR-222	2.418	7.295	3.016
83	bta-miR-215	-0.046	3.927	-85.58		83	bta-miR-223	7.174	11.047	1.54
84	bta-miR-21-5p	8.022	12.666	1.579		84	bta-miR-22-3p	4.086	7.529	1.843
85	bta-miR-221	4.224	8.625	2.042		85	bta-miR-22-5p	1.032	4.775	4.626
86	bta-miR-222	3.173	7.295	2.299		86	bta-miR-2284j	1.62	4.908	3.03
87	bta-miR-223	7.291	11.047	1.515		87	bta-miR-2284x	2.514	5.314	2.114
88	bta-miR-22-3p	4.21	7.529	1.789		88	bta-miR-2285aa	1.725	4.908	2.845
89	bta-miR-22-5p	1.458	4.775	3.274		89	bta-miR-2285c	0.521	4.438	8.515
90	bta-miR-2284j	1.458	4.908	3.366		90	bta-miR-2285e	-0.577	3.927	-6.802
91	bta-miR-2284x	3.321	5.314	1.6		91	bta-miR-2285n	1.214	4.215	3.471
92	bta-miR-2285aa	1.746	4.908	2.811		92	bta-miR-2285o	-0.577	3.522	-6.1
93	bta-miR-2285c	1.659	4.438	2.675		93	bta-miR-2285u	1.214	3.522	2.9
94	bta-miR-2285e	0.647	3.927	6.068		94	bta-miR-2285x	0.116	4.908	42.399
95	bta-miR-2285f	-0.739	3.522	-4.765		95	bta-miR-2285y	1.502	4.775	3.179
96	bta-miR-2285n	1.207	4.215	3.492		96	bta-miR-2312	3.207	5.394	1.682
97	bta-miR-2285o	-0.739	3.522	-4.765		97	bta-miR-2331-3p	0.809	5.773	7.137
98	bta-miR-2285u	1.34	3.522	2.627		98	bta-miR-2331-5p	-0.577	3.522	-6.1
99	bta-miR-2285x	-0.046	4.908	-106.954		99	bta-miR-2340	7.332	4.775	0.651
100	bta-miR-2285y	1.34	4.775	3.562		100	bta-miR-23a	6.203	9.454	1.524
101	bta-miR-2312	3.355	5.394	1.607		101	bta-miR-23b-3p	4.92	8.112	1.649
102	bta-miR-2331-3p	1.053	5.773	5.484		102	bta-miR-24	1.214	4.438	3.655
103	bta-miR-2331-5p	-0.739	3.522	-4.765		103	bta-miR-2419-5p	3.393	8.097	2.386
104	bta-miR-2340	3.268	4.775	1.461		104	bta-miR-2435	2.601	4.908	1.887
105	bta-miR-23a	6.456	9.454	1.464		105	bta-miR-24-3p	6.025	9.319	1.547
106	bta-miR-23b-3p	5.084	8.112	1.596		106	bta-miR-2484	10.643	5.773	0.542
107	bta-miR-24	0.647	4.438	6.857		107	bta-miR-25	3.086	6.566	2.128
108	bta-miR-2419-3p	-0.739	3.522	-4.765		108	bta-miR-26a	7.403	10.85	1.466
109	bta-miR-2419-5p	3.495	8.097	2.317		109	bta-miR-26b	4.972	9.033	1.817
110	bta-miR-2435	2.695	4.908	1.821		110	bta-miR-27a-3p	4.593	9.312	2.027
111	bta-miR-24-3p	5.937	9.319	1.57		111	bta-miR-27a-5p	-0.577	5.227	-9.052
112	bta-miR-2468	-0.739	3.522	-4.765		112	bta-miR-27b	2.681	6.836	2.55
113	bta-miR-2478	4.518	8.658	1.916		113	bta-miR-28	2.514	6.818	2.712
114	bta-miR-2484	6.206	5.773	0.93		114	bta-miR-2903	-0.577	2.829	-4.899
115	bta-miR-25	3.212	6.566	2.044		115	bta-miR-296-3p	2.467	5.468	2.216
116	bta-miR-26a	7.364	10.85	1.473		116	bta-miR-29a	6.937	10.555	1.522
117	bta-miR-26b	5.605	9.033	1.612		117	bta-miR-29b	7.442	10.486	1.409
118	bta-miR-27a-3p	5.689	9.312	1.637		118	bta-miR-29c	6.205	8.227	1.326
119	bta-miR-27a-5p	-0.046	5.227	-113.893		119	bta-miR-29d-3p	0.521	5.227	10.027
120	bta-miR-27b	3.268	6.836	2.092		120	bta-miR-29d-5p	3.251	6.492	1.997
121	bta-miR-28	3.304	6.818	2.063		121	bta-miR-301a	3.294	7.529	2.286
122	bta-miR-2903	-0.739	2.829	-3.827		122	bta-miR-301b	0.116	3.927	33.926
123	bta-miR-296-3p	2.593	5.468	2.109		123	bta-miR-30a-5p	2.824	5.773	2.044
124	bta-miR-29a	7.497	10.555	1.408		124	bta-miR-30b-5p	5.269	8.82	1.674
125	bta-miR-29b	7.398	10.486	1.418		125	bta-miR-30c	5.999	9.287	1.548
126	bta-miR-29c	6.489	8.227	1.268		126	bta-miR-30d	6.735	10.324	1.533
127	bta-miR-29d-3p	1.458	5.227	3.584		127	bta-miR-30e-5p	5.867	7.935	1.352
128	bta-miR-29d-5p	3.48	6.492	1.865		128	bta-miR-30f	0.116	4.215	36.411
129	bta-miR-301a	3.193	7.529	2.358		129	bta-miR-31	2.857	8.318	2.912
130	bta-miR-301b	-0.046	3.927	-85.58		130	bta-miR-32	2.641	6.854	2.595
131	bta-miR-30a-5p	2.816	5.773	2.05		131	bta-miR-320a	5.106	7.223	1.415
132	bta-miR-30b-5p	5.368	8.82	1.643		132	bta-miR-324	2.313	4.775	2.064
133	bta-miR-30c	5.915	9.287	1.57		133	bta-miR-326	3.034	7.223	2.381
134	bta-miR-30d	6.869	10.324	1.503		134	bta-miR-330	1.821	5.873	3.226
135	bta-miR-30e-5p	5.787	7.935	1.371		135	bta-miR-331-3p	0.116	5.964	51.522
136	bta-miR-30f	-0.046	4.215	-91.849		136	bta-miR-331-5p	-0.577	4.62	-8.002
137	bta-miR-31	3.286	8.318	2.531		137	bta-miR-338	1.214	3.927	3.234
138	bta-miR-32	3.618	6.854	1.895		138	bta-miR-339a	5.665	9.16	1.617
139	bta-miR-320a	5.081	7.223	1.422		139	bta-miR-33a	0.116	5.601	48.387
140	bta-miR-324	2.205	4.775	2.165		140	bta-miR-340	1.214	3.522	2.9
141	bta-miR-326	4.048	7.223	1.784		141	bta-miR-342	7.57	9.633	1.273
142	bta-miR-328	-0.739	3.927	-5.314		142	bta-miR-345-5p	2.467	7.172	2.907
143	bta-miR-330	1.746	5.873	3.364		143	bta-miR-34a	1.725	6.048	3.505
144	bta-miR-331-3p	1.969	5.964	3.029		144	bta-miR-34b	-0.577	5.026	-8.705
145	bta-miR-331-5p	0.87	4.62	5.308		145	bta-miR-34c	0.116	3.927	33.926
146	bta-miR-338	1.053	3.927	3.731		146	bta-miR-361	3.207	5.468	1.705
147	bta-miR-339a	5.924	9.16	1.546		147	bta-miR-3613	1.988	3.522	1.772
148	bta-miR-33a	2.816	5.601	1.989		148	bta-miR-362-3p	0.116	3.927	33.926
149	bta-miR-340	0.647	3.522	5.441		149	bta-miR-362-5p	0.116	2.829	24.436
150	bta-miR-342	7.561	9.633	1.274		150	bta-miR-363	0.521	6.263	12.015
151	bta-miR-345-3p	-0.046	2.829	-61.64		151	bta-miR-365-3p	2.062	3.522	1.708
152	bta-miR-345-5p	4.291	7.172	1.671		152	bta-miR-374a	2.641	6.355	2.406
153	bta-miR-34a	1.659	6.048	3.646		153	bta-miR-374b	5.222	9.461	1.812
154	bta-miR-34b	-0.046	5.026	-109.52		154	bta-miR-375	1.032	2.829	2.741
155	bta-miR-34c	-0.046	3.927	-85.58		155	bta-miR-376e	0.116	3.927	33.926
156	bta-miR-361	3.304	5.468	1.655		156	bta-miR-378	4.077	6.836	1.677
157	bta-miR-3613	2.205	3.522	1.597		157	bta-miR-379	-0.577	3.927	-6.802
158	bta-miR-362-3p	-0.046	3.927	-85.58		158	bta-miR-421	3.294	5.537	1.681
159	bta-miR-362-5p	0.36	2.829	7.867		159	bta-miR-423-3p	5.178	8.401	1.622
160	bta-miR-363	1.207	6.263	5.189		160	bta-miR-423-5p	4.821	8.181	1.697
161	bta-miR-365-3p	2.439	3.522	1.444		161	bta-miR-425-3p	1.369	3.927	2.87
162	bta-miR-374a	2.593	6.355	2.451		162	bta-miR-425-5p	3.727	7.444	1.997
163	bta-miR-374b	5.169	9.461	1.83		163	bta-miR-451	2.062	6.23	3.022
164	bta-miR-375	1.053	2.829	2.687		164	bta-miR-454	1.725	5.773	3.346
165	bta-miR-376e	1.207	3.927	3.254		165	bta-miR-455-3p	1.032	5.314	5.149
166	bta-miR-378	4.324	6.836	1.581		166	bta-miR-484	5.269	8.655	1.643
167	bta-miR-378c	-0.739	3.927	-5.314		167	bta-miR-486	1.988	5.314	2.673
168	bta-miR-379	-0.046	3.927	-85.58		168	bta-miR-487b	-0.577	2.829	-4.899
169	bta-miR-411a	-0.739	4.215	-5.703		169	bta-miR-491	1.369	4.62	3.376
170	bta-miR-421	3.193	5.537	1.734		170	bta-miR-494	1.032	4.215	4.084
171	bta-miR-423-3p	5.054	8.401	1.662		171	bta-miR-500	0.521	2.829	5.427
172	bta-miR-423-5p	4.975	8.181	1.644		172	bta-miR-502a	-0.577	3.522	-6.1
173	bta-miR-425-3p	1.564	3.927	2.512		173	bta-miR-505	2.681	6.048	2.256
174	bta-miR-425-5p	3.643	7.444	2.043		174	bta-miR-545-3p	3.727	6.94	1.862
175	bta-miR-4286	4.342	7.947	1.83		175	bta-miR-545-5p	0.116	4.438	38.339
176	bta-miR-451	2.396	6.23	2.6		176	bta-miR-574	0.809	4.438	5.487
177	bta-miR-454	1.746	5.773	3.307		177	bta-miR-6119-3p	2.755	6.125	2.223
178	bta-miR-455-3p	1.564	5.314	3.398		178	bta-miR-6119-5p	4.746	8.75	1.844
179	bta-miR-484	5.296	8.655	1.634		179	bta-miR-6123	0.521	3.522	6.757
180	bta-miR-486	2.439	5.314	2.179		180	bta-miR-628	0.521	3.927	7.535
181	bta-miR-487b	-0.046	2.829	-61.64		181	bta-miR-652	4.018	8.112	2.019
182	bta-miR-491	1.564	4.62	2.955		182	bta-miR-660	3.779	7.34	1.942
183	bta-miR-494	1.053	4.215	4.004		183	bta-miR-664b	1.62	5.227	3.227
184	bta-miR-497	-0.739	3.522	-4.765		184	bta-miR-671	1.908	3.927	2.059
185	bta-miR-500	0.36	2.829	7.867		185	bta-miR-7	3.294	6.518	1.979
186	bta-miR-502a	-0.739	3.522	-4.765		186	bta-miR-744	3.294	6.818	2.07
187	bta-miR-505	2.95	6.048	2.05		187	bta-miR-769	1.369	5.719	4.179
188	bta-miR-545-3p	3.618	6.94	1.918		188	bta-miR-877	-0.577	2.829	-4.899
189	bta-miR-545-5p	0.87	4.438	5.099		189	bta-miR-92a	4.42	6.657	1.506
190	bta-miR-574	1.053	4.438	4.216		190	bta-miR-92b	1.62	4.62	2.852
191	bta-miR-6119-3p	2.999	6.125	2.042		191	bta-miR-93	5.463	8.19	1.499
192	bta-miR-6119-5p	4.721	8.75	1.854		192	bta-miR-95	0.116	3.927	33.926
193	bta-miR-6123	0.87	3.522	4.046		193	bta-miR-98	2.824	7.696	2.725
194	bta-miR-628	0.647	3.927	6.068		194	bta-miR-99a-3p	0.116	4.438	38.339
195	bta-miR-652	4.006	8.112	2.025		195	bta-miR-99a-5p	4.038	8.016	1.985
196	bta-miR-6524	-0.046	4.438	-96.712		196	bta-miR-99b	2.514	6.59	2.622
197	bta-miR-6529	2.094	5.964	2.848
198	bta-miR-660	3.727	7.34	1.969
199	bta-miR-664b	1.564	5.227	3.343
200	bta-miR-671	1.659	3.927	2.367
201	bta-miR-7	3.25	6.518	2.005
202	bta-miR-744	3.42	6.818	1.994
203	bta-miR-769	2.034	5.719	2.812
204	bta-miR-7859	-0.046	3.522	-76.745
205	bta-miR-92a	4.278	6.657	1.556
206	bta-miR-92b	1.746	4.62	2.647
207	bta-miR-93	5.459	8.19	1.5
208	bta-miR-95	-0.046	3.927	-85.58
209	bta-miR-9-5p	0.36	4.438	12.343
210	bta-miR-98	3.466	7.696	2.221
211	bta-miR-99a-3p	0.36	4.438	12.343
212	bta-miR-99a-5p	4.664	8.016	1.719
213	bta-miR-99b	2.95	6.59	2.234
